# Supplementary material for: Toxicity Screening of a Gambierdiscus australes Strain from the Western Mediterranean Sea and Identification of a Novel Maitotoxin Analogue
Source: Mar Drugs. 2021 Aug 15;19(8):460. doi: 10.3390/md19080460 (PMC8400318; doi:10.3390/md19080460)
Supplement: Supplementary file 1 [file marinedrugs-19-00460-s001.zip]

Archive with 1 entries (1 files):
- marinedrugs-1319979-supplementary.pdf
